# Supplementary material for: Variability in Nutrient Use by Orchid Mycorrhizal Fungi in Two Medium Types
Source: J Fungi (Basel). 2023 Jan 6;9(1):88. doi: 10.3390/jof9010088 (PMC9865426; doi:10.3390/jof9010088)
Supplement: Supplementary file 1 [file jof-09-00088-s001.zip › Supplementary tables.xlsx]

## Sheet: Table S1
Table 1. Characteristics of studied compounds added into solid and liquid MMN media: carbon (C), nitrogen (N), and phosphorus (P) sources.
No	Source type	Substrates	Amount (g/L)	Chemical group/ Form	Amount of glucose (g/L) in basal medium	Solubility in water	Sterilization process
1	C	glucose1	5	monosaccharide		yes	millipore filter
2	C	galactose	5	monosaccharide	-	yes	millipore filter
3	C	cellobiose	4.75	disaccharide	-	yes	millipore filter
4	C	trehalose	5.25	disaccharide	-	yes	millipore filter
5	C	pectin	5.38	polysaccharide	-	yes	autoclaved separatelly
6	C	xylan	5	polysaccharide	-	in hot water	SAC
7	C	starch	4.5	polysaccharide	-	yes	SAC
8	C	CMC	5	polysaccharide	-	yes at 50 °C	autoclaved separatelly
9	C	cellulose	4.5	polysaccharide	-	no	SAC
10	C	lignin	4.28	phenolic C	-	no	SAC
1	N	NaNO3	0.321	inorganic	5	yes	millipore filter
2	N	(NH4)2HPO4	0.25	inorganic	5	yes	millipore filter
3	N	(NH4)2SO4	0.25	inorganic	5	yes	millipore filter
4	N	CH4N2O	0.114	organic	4.943	yes	millipore filter
5	N	L-glutamine	0.276	organic	4.716	yes	millipore filter
6	N	L-arginine	0.164	organic	4.83	yes	millipore filter
7	N	glutamic acid	0.557	organic	4.432	in hot water	millipore filter
8	N	glycine	0.284	organic	4.77	yes	millipore filter
9	N	N-Z-amine	0.405	casein hydrolysate	5	yes	millipore filter
1	P	NaH2PO4 x 2H2O	0.639	inorganic	5	yes	millipore filter
2	P	phytic acid	0.45	organic	5	yes	millipore filter
3	P	DNA2	1.34	organic	4	no	heated to 80 °C
	1 Glucose was omitted from the basal medium when the effect of other C sources was examined.
	2 Deoxyribonucleic acid, partially degraded from herring sperm (D3159 Sigma-Aldrich)
	SAC - standard autoclave cycle

## Sheet: Table S2
Table S2. Generalized linear mixed models (GLMMs) testing the effects of Fungal group, the Source type, and the interaction term by likelihood-ratio test (LRT) comparing with Chi2 distribution
Post-Hoc multiple comparison tests of the interaction term: (A) testing the biomass differences among Fungal groups within a Source type; and (B) testing the biomass differences among Source types within a Fungal group.
	CNP - liquid medium					CNP - solid medium
Terms - Model 1	npar	AIC	LRT	Pr(Chi)	sign.	npar	AIC	LRT	Pr(Chi)	sign.
Fungal group	3	-2089	9.97	0.02	*	3	-608.27	14.78	0.002	**
Source type	2	-2094.1	2.87	0.24		2	-617.64	3.42	0.18
Terms - Model 2 = best model	npar	AIC	LRT	Pr(Chi)	sign.	npar	AIC	LRT	Pr(Chi)	sign.
Fungal group:Source type	11	-2090.2	90.8	1.16e-14	***	11	-608.95	84.38	2.09e-13	***
MULTIPLE COMPARISONS
Fungal group:Source type (A)	Estimate	Std.Error	zvalue	Pr(>|z|)	sign.	Estimate	Std.Error	zvalue	Pr(>|z|)	sign.
Carbon: CER vs SER == 0	0.96	0.28	3.38	0.004	**	0.38	0.17	2.1	0.15
C: CER vs TUL-A == 0	1.35	0.28	4.81	<0.001	***	0.79	0.18	4.39	<0.001	***
C: CER vs TUL-B == 0	0.77	0.28	2.75	0.03	*	0.15	0.18	0.83	0.84
C: SER vs TUL-A == 0	0.39	0.31	1.27	0.57		0.41	0.2	2.09	0.15
C: SER vs TUL-B == 0	-0.18	0.31	-0.59	0.93		-0.23	0.2	-1.16	0.65
C: TUL-A vs TUL-B == 0	-0.58	0.31	-1.87	0.23		-0.64	0.2	-3.25	0.006	**
Nitrogen: CER vs SER == 0	0.88	0.28	3.1	0.01	*	0.27	0.18	1.48	0.45
N: CER vs TUL-A == 0	1.36	0.29	4.74	<0.001	***	1.01	0.18	5.65	<0.001	***
N: CER vs TUL-B == 0	0.16	0.29	0.55	0.95		0.45	0.18	2.5	0.06	.
N: SER vs TUL-A == 0	0.48	0.31	1.55	0.41		0.75	0.2	3.81	<0.001	***
N: SER vs TUL-B == 0	-0.72	0.31	-2.32	0.09	.	0.18	0.2	0.93	0.79
N: TUL-A vs TUL-B == 0	-1.21	0.31	-3.84	<0.001	***	-0.56	0.2	-2.87	0.02	*
Phosphorus: CER vs SER == 0	1.39	0.32	4.36	<0.001	***	0.12	0.19	0.63	0.92
P: CER vs TUL-A == 0	2.9	0.32	8.95	<0.001	***	0.56	0.19	2.98	0.01	*
P: CER vs TUL-B == 0	1.13	0.32	3.6	0.002	**	-0.09	0.19	-0.49	0.96
P: SER vs TUL-A == 0	1.51	0.35	4.3	<0.001	***	0.44	0.21	2.15	0.14
P: SER vs TUL-B == 0	-0.26	0.35	-0.74	0.88		-0.21	0.21	-1.02	0.74
P: TUL-A vs TUL-B == 0	-1.77	0.35	-5.07	<0.001	***	-0.65	0.21	-3.17	0.01	*
Fungal group:Source type (B)	Estimate	Std.Error	zvalue	Pr(>|z|)	sign.	Estimate	Std.Error	zvalue	Pr(>|z|)	sign.
CER: C vs N == 0	0.05	0.29	0.17	1		-0.36	0.2	-1.82	0.24
CER: C vs P == 0	0.13	0.38	0.34	1		0.3	0.26	1.13	0.64
CER: N vs P == 0	0.08	0.39	0.21	1		0.65	0.27	2.46	0.06	.
SER: C vs N == 0	-0.03	0.3	-0.1	1		-0.47	0.2	-2.36	0.08	.
SER: C vs P == 0	0.56	0.4	1.42	0.56		0.04	0.26	0.15	1
SER: N vs P == 0	0.59	0.4	1.47	0.52		0.51	0.27	1.88	0.21
TUL-A: C vs N == 0	0.06	0.3	0.2	1		-0.13	0.2	-0.65	0.91
TUL-A: C vs P == 0	1.68	0.4	4.22	<0.001	***	0.07	0.26	0.26	1
TUL-A: N vs P == 0	1.62	0.4	4.01	<0.001	***	0.2	0.27	0.74	0.87
TUL-B: C vs N == 0	-0.57	0.3	-1.91	0.26		-0.06	0.2	-0.28	1
TUL-B: C vs P == 0	0.49	0.4	1.24	0.67		0.06	0.26	0.21	1
TUL-B: N vs P == 0	1.06	0.4	2.64	0.05	.	0.11	0.27	0.42	0.98

## Sheet: Table S3
Table S3. ANOVA with multiple comparisons of means: A. Contrasts testing the biomass among all substrates against the substrate-free control in both solid and liquid medium types.
And B. Dunnett's Post-hoc tests: contrasts comparing the fungal biomass of particular C, N, P substrates with substrate-free control in both solid and liquid medium types.
A.			Solid medium					Liquid medium
Source	Fungal OTUs		Estimate	Std. Error	t value	Pr(>|t|)	sign.	Estimate	Std. Error	t value	Pr(>|t|)	sign.
CARBON	CER1	All substrates - control-C <= 0	-0.04	0.05	-0.8	0.79		0.21	0.01	21.58	<2e-16	***
	CER17	All substrates - control-C <= 0	0.43	0.03	14.94	<2.22e-16	***	0.21	0.03	7.66	4.07e-09	***
	CER19	All substrates - control-C <= 0	0.33	0.04	7.71	6.7e-09	***	0.23	0.01	15.95	<2e-16	***
	SER3	All substrates - control-C <= 0	-0.21	0.03	-6.79	1		0.1	0.01	7.94	1.85e-09	***
	SER4	All substrates - control-C <= 0	0.15	0.01	12.09	9.1e-14	***	0.24	0.02	14.53	3.33e-16	***
	TUL1	All substrates - control-C <= 0	-0.02	0.02	-1.12	0.86		0.03	0.005	6.23	<2.46e-07	***
	TUL4	All substrates - control-C <= 0	0.04	0.02	1.87	0.04	*	0.09	0.01	7.33	1.02e-08	***
	TUL7	All substrates - control-C <= 0	0.05	0.02	3.02	0.003	**	0.24	0.02	13.7	1.78e-15	***
	TUL8	All substrates - control-C <= 0	0.13	0.02	7.22	1.4e-08	***	0.14	0.01	14.26	5.55e-16	***
NITROGEN	CER1	All substrates - control-N <= 0	0.49	0.09	5.3	6.08e-06	***	0.37	0.04	8.67	5.67e-10	***
	CER17	All substrates - control-N <= 0	0.65	0.07	9.29	1.69e-10	***	0.16	0.01	12.49	1.02e-13	***
	CER19	All substrates - control-N <= 0	0.6	0.05	12.62	7.9e-14	***	0.39	0.04	8.78	4.31e-10	***
	SER3	All substrates - control-N <= 0	0.26	0.05	5.25	6.38e-06	***	0.13	0.02	6.1	6.98e-07	***
	SER4	All substrates - control-N <= 0	0.34	0.04	8.93	2.95e-10	***	0.32	0.01	24.5	<2e-16	***
	TUL1	All substrates - control-N <= 0	0.13	0.01	11.81	4.11e-13	***	0.03	0.004	7.69	6.97e-09	***
	TUL4	All substrates - control-N <= 0	0.27	0.02	11.78	4.43e-13	***	0.09	0.005	18.42	<2e-16	***
	TUL7	All substrates - control-N <= 0	0.29	0.03	9.65	5.23e-11	***	0.06	0.01	6.06	5.93e-07	***
	TUL8	All substrates - control-N <= 0	-0.06	0.02	-2.89	1		0.11	0.01	12.44	1.13e-13	***
PHOSPHORUS	CER1	All substrates - control-P <= 0	0.15	0.02	8.89	6.32e-07	***	0.03	0.001	23.5	1.05e-11	***
	CER17	All substrates - control-P <= 0	0.16	0.01	15.3	1.55e-09	***	0.02	0.002	8.68	8.11e-07	***
	CER19	All substrates - control-P <= 0	0.09	0.01	7.54	3.45e-06	***	0.03	0.003	8.35	1.22e-06	***
	SER3	All substrates - control-P <= 0	0.06	0.009	6.79	9.74e-06	***	0.04	0.004	8.86	6.48e-07	***
	SER4	All substrates - control-P <= 0	0.06	0.006	9.64	2.66e-07	***	0.04	0.006	7.43	3.96e-06	***
	TUL1	All substrates - control-P <= 0	-0.004	0.0005	-7.23	1		0.0005	0.002	0.31	0.38
	TUL4	All substrates - control-P <= 0	0.02	0.003	6.06	2.86e-05	***	0.01	0.001	11.72	3.14e-08	***
	TUL7	All substrates - control-P <= 0	0.02	0.004	5.76	4.52e-05	***	0.02	0.003	5.55	6.27e-05	***
	TUL8	All substrates - control-P <= 0	0.06	0.02	3.22	0.004	**	0.03	0.002	10.93	6.79e-08	***
B.		Fungal OTUs
		CER1					CER17					CER19					SER3					SER4					TUL1					TUL4					TUL7					TUL8
Source	Substrates	Estimate	Std. Error	t value	Pr(>|t|)	sign.	Estimate	Std. Error	t value	Pr(>|t|)	sign.	Estimate	Std. Error	t value	Pr(>|t|)	sign.	Estimate	Std. Error	t value	Pr(>|t|)	sign.	Estimate	Std. Error	t value	Pr(>|t|)	sign.	Estimate	Std. Error	t value	Pr(>|t|)	sign.	Estimate	Std. Error	t value	Pr(>|t|)	sign.	Estimate	Std. Error	t value	Pr(>|t|)	sign.	Estimate	Std. Error	t value	Pr(>|t|)	sign.
CARBON SOLID	glucose - control-C <= 0	-0.12	0.07	-1.9	1		1.2	0.04	30.89	<1e-04	***	0.53	0.06	9.21	<1e-04	***	0.0008	0.04	0.02	0.88		0.45	0.02	26.22	<0.001	***	0.009	0.02	0.45	0.78		0.09	0.03	2.94	0.02	*	0.31	0.03	11.8	< 1e-04	***	0.31	0.02	12.81	<0.001	***
	galactose - control-C <= 0	0.15	0.07	2.17	0.11		0.9	0.04	23.14	<1e-04	***	0.31	0.06	5.04	<1e-04	***	-0.44	0.04	-11.25	1		-0.04	0.02	-2.56	1		-0.05	0.02	-2.37	1		-0.03	0.03	-1	1		-0.16	0.02	-6.34	1		-0.08	0.02	-3.29	1
	cellobiose - control-C <= 0	-0.21	0.07	-3.21	1		0.72	0.04	18.42	<1e-04	***	0.35	0.06	6.01	<1e-04	***	-0.03	0.04	-0.84	0.99		0.44	0.02	25.56	<0.001	***	-0.06	0.02	-2.91	1		0.0005	0.03	0.02	0.91		-0.04	0.02	-1.61	1		0.2	0.02	8.12	<0.001	***
	trehalose - control-C <= 0	-0.18	0.07	-2.82	1		0.35	0.04	8.94	<1e-04	***	0.39	0.06	6.31	<1e-04	***	-0.07	0.04	-1.71	1		0.32	0.02	18.66	<0.001	***	-0.06	0.02	-2.84	1		-0.009	0.03	-0.27	0.95		0.08	0.02	3.42	0.007	**	0.21	0.02	8.8	<0.001	***
	pectin - control-C <= 0	0.14	0.07	2.16	0.11		0.26	0.04	6.74	<1e-04	***	0.47	0.06	8.21	<1e-04	***	-0.38	0.04	-9.69	1		0.1	0.02	5.7	<0.001	***	-0.1	0.02	-4.62	1		-0.04	0.03	-1.28	1		0.12	0.02	4.8	0.0002	***	0.17	0.02	7.08	<0.001	***
	xylan - control-C <= 0	-0.21	0.07	-3.29	1		0.4	0.04	10.3	<1e-04	***	0.73	0.06	11.77	<1e-04	***	-0.4	0.04	-10.26	1		0.17	0.02	10.11	<0.001	***	-0.007	0.02	-0.34	0.96		-0.02	0.03	-0.69	1		0.29	0.03	11.01	< 1e-04	***	0.28	0.02	11.37	<0.001	***
	starch - control-C <= 0	0.05	0.07	0.78	0.65		-0.01	0.04	-0.34	0.96		0.02	0.06	0.35	0.83		-0.09	0.04	-2.16	1		0.1	0.02	6.01	<0.001	***	0.04	0.02	1.78	0.21		0.05	0.03	1.63	0.26		-0.1	0.02	-4.2	1		0.09	0.02	3.87	0.002	**
	CMC sodium salt - control-C <= 0	0.21	0.07	3.28	0.01	**	0.09	0.04	2.27	0.09	.	0.03	0.06	0.5	0.78		-0.35	0.04	-9	1		0.03	0.02	1.76	0.22		-0.004	0.02	-0.21	0.94		0.2	0.03	6.15	<0.001	***	0.17	0.02	6.85	< 1e-04	***	0.04	0.02	1.67	0.25
	cellulose - control-C <= 0	-0.13	0.07	-2.01	1		-0.05	0.04	-1.34	1		0.03	0.06	0.56	0.75		-0.03	0.04	-0.85	0.99		0.01	0.02	0.62	0.72		0.09	0.02	4.16	<0.001	***	-0.05	0.03	-1.59	1		-0.12	0.02	-4.97	1		0.22	0.02	9.17	<0.001	***
	lignin - control-C <= 0	-0.08	0.07	-1.29	1		0.47	0.04	11.09	<1e-04	***	0.44	0.06	7.63	<1e-04	***	-0.3	0.04	-7.04	1		-0.04	0.02	-2.46	1		-0.03	0.02	-1.38	1		0.26	0.03	7.94	<0.001	***	-0.003	0.03	-0.11	0.94		-0.15	0.02	-6.04	1
CARBON LIQUID	glucose - control-C <= 0	0.25	0.01	18.83	<1e-06	***	0.31	0.04	8.39	<0.001	***	0.3	0.02	15.65	<1e-04	***	0.12	0.02	7.01	<0.001	***	0.56	0.02	25.37	<1e-04	***	0.08	0.006	12.43	<0.001	***	0.16	0.02	9.95	<1e-04	***	0.29	0.02	12.36	<1e-04	***	0.16	0.01	11.83	<0.001	***
	galactose - control-C <= 0	0.2	0.01	15.07	<1e-06	***	0.24	0.04	6.58	<0.001	***	0.27	0.02	13.76	<1e-04	***	0.02	0.02	0.95	0.57		0.02	0.02	0.84	0.62		0.003	0.006	0.48	0.77		0.03	0.02	1.97	0.15		0.06	0.02	2.71	0.04	*	0.02	0.01	1.62	0.27
	cellobiose - control-C <= 0	0.18	0.01	13.29	<1e-06	***	0.19	0.04	5.18	<0.001	***	0.26	0.02	13.31	<1e-04	***	0.05	0.02	2.69	0.04	*	0.22	0.02	9.8	<1e-04	***	0.003	0.006	0.41	0.8		0.09	0.02	5.38	<1e-04	***	0.25	0.02	10.69	<1e-04	***	0.14	0.01	10.5	<0.001	***
	trehalose - control-C <= 0	0.18	0.01	13.36	<1e-06	***	0.22	0.04	6.13	<0.001	***	0.32	0.02	16.71	<1e-04	***	0.08	0.02	4.67	<0.001	***	0.35	0.02	15.91	<1e-04	***	0.02	0.006	3.67	0.003	**	0.1	0.02	6.48	<1e-04	***	0.25	0.02	10.55	<1e-04	***	0.17	0.01	12.93	<0.001	***
	pectin - control-C <= 0	0.4	0.01	30.2	<1e-06	***	0.2	0.04	5.42	<0.001	***	0.28	0.02	14.68	<1e-04	***	0.33	0.02	18.73	<0.001	***	0.23	0.02	10.26	<1e-04	***	0.03	0.006	4.73	<0.001	***	0.04	0.02	2.72	0.04	*	0.36	0.02	15.01	<1e-04	***	0.27	0.01	20.38	<0.001	***
	xylan - control-C <= 0	0.18	0.01	13.29	<1e-06	***	0.26	0.04	7.18	<0.001	***	0.24	0.02	12.61	<1e-04	***	0.05	0.02	2.69	0.04	*	0.28	0.02	12.55	<1e-04	***	0.01	0.006	2.18	0.11		0.09	0.02	5.51	<1e-04	***	0.26	0.02	10.75	<1e-04	***	0.12	0.01	9.24	<0.001	***
	starch - control-C <= 0	0.17	0.01	13.07	<1e-06	***	0.23	0.04	6.32	<0.001	***	0.21	0.02	10.79	<1e-04	***	0.17	0.02	9.53	<0.001	***	0.34	0.02	15.24	<1e-04	***	0.03	0.006	4.34	<0.001	***	0.06	0.02	3.89	0.002	**	0.26	0.02	10.99	<1e-04	***	0.21	0.01	15.65	<0.001	***
	CMC sodium salt - control-C <= 0	0.38	0.01	28.44	<1e-06	***	0.23	0.04	6.19	<0.001	***	0.28	0.02	14.22	<1e-04	***	0.13	0.02	7.72	<0.001	***	0.3	0.02	13.73	<1e-04	***	0.04	0.006	6.64	<0.001	***	0.13	0.02	8.07	<1e-04	***	0.4	0.02	16.41	<1e-04	***	0.2	0.01	14.59	<0.001	***
	cellulose - control-C <= 0	0.1	0.01	7.82	<1e-06	***	0.14	0.04	3.89	0.002	**	0.05	0.02	2.78	0.03	*	0.11	0.02	6.04	<0.001	***	0.08	0.02	3.57	0.005	**	0.04	0.006	6.37	<0.001	***	0.12	0.02	7.41	<1e-04	***	0.18	0.02	7.36	<1e-04	***	0.09	0.01	6.37	<0.001	***
	lignin - control-C <= 0	0.09	0.01	6.69	<1e-06	***	0.06	0.04	1.52	0.31		0.07	0.02	3.77	0.003	**	-0.02	0.02	-1.15	1		0.01	0.02	0.52	0.76		0.03	0.006	4.95	<0.001	***	0.05	0.02	3	0.02	*	0.11	0.02	4.79	0.0002	***	0.04	0.01	2.62	0.04	*
NITROGEN SOLID	Sodium nitrate NaNO3 - control-N <= 0	0.77	0.14	5.68	< 0.001	***	0.07	0.1	0.67	0.68		0.52	0.07	7.24	< 1e-04	***	-0.004	0.07	-0.05	0.91		-0.002	0.06	-0.03	0.91		0.001	0.02	0.07	0.88		0.004	0.03	0.11	0.87		0.03	0.04	0.59	0.71		-0.08	0.03	-2.71	1
	(NH4)2HPO4 - control-N <= 0	0.5	0.14	3.68	0.004	**	1.22	0.1	11.73	<0.001	***	0.74	0.07	10.43	< 1e-04	***	0.42	0.07	5.73	< 1e-04	***	0.51	0.06	8.98	< 0.001	***	0.42	0.02	24.91	<0.001	***	0.34	0.03	9.89	< 1e-04	***	0.55	0.04	12.33	<0.001	***	-0.06	0.03	-2.08	1
	Ammonium sulfate (NH4)2SO4 - control-N <= 0	0.73	0.14	5.36	< 0.001	***	0.81	0.1	7.79	<0.001	***	0.48	0.07	6.72	< 1e-04	***	0.36	0.07	4.89	0.0002	***	0.28	0.06	4.87	< 0.001	***	3e-06	0.02	0	0.9		0.23	0.03	6.86	< 1e-04	***	0.21	0.04	4.71	<0.001	***	-0.07	0.03	-2.43	1
	Urea CH4N2O - control-N <= 0	0.18	0.14	1.34	0.38		0.32	0.1	3.11	0.01	*	0.4	0.07	5.63	< 1e-04	***	0.03	0.07	0.36	0.8		0.22	0.06	3.93	0.002	**	0.02	0.02	1.32	0.38		0.13	0.03	3.8	0.002	**	0.23	0.04	5.08	<0.001	***	-0.01	0.03	-0.32	0.96
	L-glutamine - control-N <= 0	0.87	0.14	6.4	< 0.001	***	1.01	0.1	9.68	<0.001	***	1.6	0.07	22.39	< 1e-04	***	0.65	0.07	8.96	< 1e-04	***	0.74	0.06	13.09	< 0.001	***	0.004	0.02	0.22	0.84		0.44	0.03	12.88	< 1e-04	***	0.76	0.04	17.13	<0.001	***	-0.09	0.03	-2.83	1
	L-arginine - control-N <= 0	0.63	0.14	4.64	< 0.001	***	1.04	0.1	10.02	<0.001	***	0.33	0.07	4.69	0.0002	***	0.35	0.07	4.76	0.0002	***	0.61	0.06	10.81	< 0.001	***	0.67	0.02	39.97	<0.001	***	0.64	0.03	18.83	< 1e-04	***	0.08	0.04	1.785	0.2		-0.17	0.03	-5.51	1
	Glutamic acid - control-N <= 0	0.7	0.14	4.78	< 0.001	***	0.6	0.1	5.81	<0.001	***	1	0.07	14.01	< 1e-04	***	0.2	0.07	2.71	0.04	*	0.18	0.06	3.15	0.01	*	-0.008	0.02	-0.49	0.97		-0.009	0.03	-0.27	0.95		0.45	0.04	10.14	<0.001	***	-0.08	0.03	-2.63	1
	Glycine - control-N <= 0	0.18	0.14	1.35	0.37		0.07	0.1	0.68	0.68		0.08	0.07	1.08	0.49		0.04	0.07	0.51	0.75		0.04	0.06	0.72	0.66		0.02	0.02	1.17	0.44		0.33	0.03	9.72	< 1e-04	***	0.03	0.04	0.78	0.63		-0.06	0.03	-1.99	1
	N-Z-amine - control-N <= 0	0.29	0.15	1.95	0.16		1.35	0.11	12	<0.001	***	0.89	0.07	12.46	< 1e-04	***	0.54	0.07	7.38	< 1e-04	***	0.82	0.06	14.42	< 0.001	***	0.21	0.02	12.08	<0.001	***	0.58	0.03	17.19	< 1e-04	***	0.54	0.04	12.17	<0.001	***	0.03	0.03	1.03	0.51
NITROGEN LIQUID	Sodium nitrate NaNO3 - control-N <= 0	0.71	0.06	11.16	<0.001	***	-0.008	0.02	-0.39	0.96		0.77	0.07	11.5	<0.001	***	0.02	0.03	0.76	0.65		0.001	0.02	0.06	0.89		0.006	0.005	1.09	0.48		0.02	0.008	2.45	0.06	.	-0.1	0.01	-6.92	1		0.01	0.01	0.87	0.59
	(NH4)2HPO4 - control-N <= 0	0.17	0.06	2.71	0.03	*	0.19	0.02	9.79	<1e-04	***	0.28	0.07	4.22	<0.001	***	0.08	0.03	2.64	0.04	*	0.27	0.02	14.08	<1e-04	***	-0.009	0.005	-1.83	1		0.06	0.008	7.69	<0.001	***	0.02	0.01	1.51	0.3		0.2	0.01	15.52	<1e-04	***
	Ammonium sulfate (NH4)2SO4 - control-N <= 0	0.23	0.06	3.54	0.005	**	0.21	0.02	10.87	<1e-04	***	0.28	0.07	4.25	<0.001	***	0.03	0.03	0.71	0.67		0.28	0.02	14.4	<1e-04	***	0.04	0.005	7.05	<1e-04	***	0.09	0.008	11.48	<0.001	***	0.03	0.01	2.46	0.06	.	0.15	0.01	11.79	<1e-04	***
	Urea CH4N2O - control-N <= 0	0.93	0.06	14.57	<0.001	***	0.36	0.02	18.67	<1e-04	***	0.61	0.07	9.12	<0.001	***	0.04	0.03	1.3	0.39		0.3	0.02	15.79	<1e-04	***	0.09	0.005	17.93	<1e-04	***	0.12	0.008	15.57	<0.001	***	0.19	0.01	13.12	<1e-04	***	0.15	0.01	11.59	<1e-04	***
	L-glutamine - control-N <= 0	0.26	0.06	4.14	0.001	**	0.16	0.02	8.48	<1e-04	***	0.41	0.07	6.13	<0.001	***	0.04	0.03	1.3	0.39		0.55	0.02	28.49	<1e-04	***	-0.01	0.005	-2.14	1		0.08	0.008	11.16	<0.001	***	0.12	0.01	8.63	<1e-04	***	0.009	0.01	0.67	0.68
	L-arginine - control-N <= 0	0.62	0.06	9.8	<0.001	***	0.26	0.02	13.58	<1e-04	***	0.38	0.07	5.69	<0.001	***	0.4	0.03	13.09	<0.001	***	0.76	0.02	36.61	<1e-04	***	0.12	0.005	23.05	<1e-04	***	0.28	0.008	36.48	<0.001	***	0.25	0.01	17.59	<1e-04	***	0.15	0.01	11.56	<1e-04	***
	Glutamic acid - control-N <= 0	0.23	0.06	3.54	0.005	**	0.14	0.02	7.03	<1e-04	***	0.23	0.07	3.43	0.006	**	0.13	0.03	4.19	<0.001	***	0.15	0.02	7.97	<1e-04	***	-0.001	0.005	-0.26	0.95		0.02	0.008	2.27	0.09	.	-0.03	0.01	-1.86	1		0.09	0.01	6.93	<1e-04	***
	Glycine - control-N <= 0	0.17	0.06	2.63	0.04	*	0.11	0.02	5.93	<1e-04	***	0.1	0.07	1.43	0.33		0.21	0.03	6.86	<0.001	***	0.34	0.02	17.92	<1e-04	***	-0.009	0.005	-1.74	1		0.11	0.008	13.82	<0.001	***	-0.04	0.01	-2.46	1		0.15	0.01	11.16	<1e-04	***
	N-Z-amine - control-N <= 0	0.39	0.06	6.07	<0.001	***	0.19	0.02	9.83	<1e-04	***	0.88	0.07	13.15	<0.001	***	0.31	0.03	10.14	<0.001	***	0.51	0.02	26.41	<1e-04	***	0.04	0.005	8.46	<1e-04	***	0.17	0.008	22.67	<0.001	***	0.12	0.01	8.58	<1e-04	***	0.17	0.01	13.35	<1e-04	***
PHOS. SOLID	NaH2PO4.2H2O - control-P <= 0	0.6	0.07	8.622	<0.001	***	0.79	0.04	18.57	<1e-05	***	0.39	0.05	8.27	<0.001	***	0.31	0.04	8.94	<1e-04	***	0.33	0.02	14.098	<1e-04	***	-0.01	0.002	-6.75	1		0.02	0.01	1.64	0.14		-0.05	0.01	-3.35	1		0.23	0.07	3.28	0.008	**
	phytic acid - control-P <= 0	0.72	0.07	10.325	<0.001	***	0.46	0.04	10.72	<1e-05	***	0.49	0.05	10.38	<0.001	***	0.25	0.04	7.16	<1e-04	***	0.27	0.02	11.304	<1e-04	***	-0.003	0.002	-1.39	0.98		0.18	0.01	16.5	<0.001	***	0.33	0.01	23	<1e-04	***	0.22	0.07	3.1	0.01	*
	DNA - control-P <= 0	0.2	0.07	2.817	0.02	*	0.35	0.04	8.19	<1e-05	***	-0.009	0.05	-0.2	0.81		0.02	0.04	0.51	0.54		-0.04	0.02	-1.793	1		-0.02	0.002	-9.57	1		-0.04	0.01	-3.31	1		-0.08	0.01	-5.54	1		0.11	0.07	1.52	0.17
PHOS. LIQUID	NaH2PO4.2H2O - control-P <= 0	0.21	0.006	35.33	<1e-05	***	0.11	0.007	15.95	<1e-10	***	0.14	0.01	10.18	<1e-05	***	0.23	0.02	13.45	<0.001	***	0.28	0.02	11.532	<0.001	***	0.01	0.006	2.41	0.04	*	0.08	0.005	18.73	<1e-06	***	0.07	0.01	5.57	<0.001	***	0.14	0.01	13.89	<0.001	***
	phytic acid - control-P <= 0	0.17	0.006	28.51	<1e-05	***	0.11	0.007	15.8	<1e-10	***	0.2	0.01	14.71	<1e-05	***	0.17	0.02	9.8	<0.001	***	0.21	0.02	8.411	<0.001	***	-0.02	0.006	-2.82	1		0.07	0.005	15.14	<1e-06	***	0.11	0.01	9.66	<0.001	***	0.14	0.01	14.28	<0.001	***
	DNA - control-P <= 0	-0.04	0.006	-6.27	1		-0.075	0.007	-10.49	1		-0.06	0.01	-4.45	1		-0.03	0.02	-1.53	1		-0.04	0.02	-1.737	1		0.007	0.006	1.16	0.28		-0.02	0.005	-5.16	1		-0.02	0.01	-1.63	1		-0.01	0.01	-1.39	1

## Sheet: Table S4
Table S4. ANOVA with multiple comparisons of means: A. Contrasts testing the fungal growth rate among all substrates against the substrate-free control in both solid and liquid medium types.
And B. Dunnett's Post-hoc tests: contrasts comparing the fungal growth rate on particular C, N, P substrates with substrate-free control in both solid and liquid medium types.
A.
Source	Fungal OTUs		Estimate	Std. Error	t value	Pr(>|t|)	sign.
CARBON	CER1	All substrates - control-C <= 0	-0.14	0.05	-3.003	1
	CER17	All substrates - control-C <= 0	-0.22	0.02	-12.88	1
	CER19	All substrates - control-C <= 0	-0.18	0.06	-3.166	1
	SER3	All substrates - control-C <= 0	-0.19	0.03	-6.565	1
	SER4	All substrates - control-C <= 0	-0.32	0.01	-22.94	1
	TUL1	All substrates - control-C <= 0	-0.02	0.04	-0.594	0.72
	TUL4	All substrates - control-C <= 0	-0.52	0.02	-26.06	1
	TUL7	All substrates - control-C <= 0	-0.32	0.03	-10.41	1
	TUL8	All substrates - control-C <= 0	-0.14	0.01	-9.686	1
NITROGEN	CER1	All substrates - control-N <= 0	0.25	0.07	3.387	0.001	**
	CER17	All substrates - control-N <= 0	0.1	0.02	4.084	0.0002	***
	CER19	All substrates - control-N <= 0	0.1	0.03	3.754	0.0004	***
	SER3	All substrates - control-N <= 0	-0.17	0.02	-9.901	1
	SER4	All substrates - control-N <= 0	-0.21	0.01	-16.9	1
	TUL1	All substrates - control-N <= 0	-0.03	0.01	-2.454	0.99
	TUL4	All substrates - control-N <= 0	-0.17	0.01	-13.17	1
	TUL7	All substrates - control-N <= 0	-0.05	0.01	-3.726	1
	TUL8	All substrates - control-N <= 0	-0.07	0.01	-4.832	1
PHOSPHORUS	CER1	All substrates - control-P <= 0	-0.17	0.01	-23.3	1
	CER17	All substrates - control-P <= 0	-0.13	0.01	-16.44	1
	CER19	All substrates - control-P <= 0	-0.15	0.01	-28.67	1
	SER3	All substrates - control-P <= 0	-0.15	0.01	-19.95	1
	SER4	All substrates - control-P <= 0	-0.2	0.004	-56.56	1
	TUL1	All substrates - control-P <= 0	-0.07	0.01	-7.655	1
	TUL4	All substrates - control-P <= 0	-0.17	0.003	-51.71	1
	TUL7	All substrates - control-P <= 0	-0.13	0.003	-40.55	1
	TUL8	All substrates - control-P <= 0	0.14	0.01	23.67	9.69e-12	***
B.		Fungal OTUs
		CER1					CER17					CER19					SER3					SER4					TUL1					TUL4					TUL7					TUL8
Source	Substrates	Estimate	Std. Error	t value	Pr(>|t|)	sign.	Estimate	Std. Error	t value	Pr(>|t|)	sign.	Estimate	Std. Error	t value	Pr(>|t|)	sign.	Estimate	Std. Error	t value	Pr(>|t|)	sign.	Estimate	Std. Error	t value	Pr(>|t|)	sign.	Estimate	Std. Error	t value	Pr(>|t|)	sign.	Estimate	Std. Error	t value	Pr(>|t|)	sign.	Estimate	Std. Error	t value	Pr(>|t|)	sign.	Estimate	Std. Error	t value	Pr(>|t|)	sign.
CARBON SOLID	glucose - control-C <= 0	-0.04	0.06	-0.59	0.98		-0.08	0.02	-3.31	1		-0.38	0.07	-5.05	1		-0.25	0.04	-7.06	1		-0.43	0.02	-22.79	1		0.05	0.06	0.98	0.55		-0.84	0.03	-31.35	1		-0.1	0.04	-2.36	1		-0.03	0.02	-1.63	1
	galactose - control-C <= 0	-0.14	0.07	-2.03	1		-0.1	0.02	-4.51	1		-0.22	0.08	-2.71	1		-0.59	0.04	-16.28	1		-0.39	0.02	-20.74	1		-0.09	0.06	-1.57	1		-0.73	0.03	-27.03	1		-1.13	0.04	-27.59	1		-0.6	0.02	-30.21	1
	cellobiose - control-C <= 0	-0.34	0.06	-5.26	1		-0.505594	0.02	-22.23	1		-0.51	0.07	-6.84	1		-0.41	0.04	-11.49	1		-0.52	0.02	-27.29	1		-0.2	0.06	-3.57	1		-0.86	0.03	-31.87	1		-0.89	0.04	-21.75	1		-0.18	0.02	-9.24	1
	trehalose - control-C <= 0	-0.12	0.06	-1.92	1		0.01	0.02	0.32	0.83		-0.41	0.08	-5.07	1		-0.3	0.04	-8.41	1		-0.51	0.02	-26.98	1		-0.03	0.06	-0.53	0.98		-0.26	0.03	-9.49	1		-0.44	0.04	-10.64	1		-0.003	0.02	-0.17	0.94
	pectin - control-C <= 0	-0.21	0.06	-3.27	1		-0.12	0.02	-5.39	1		-0.02	0.07	-0.32	0.96		-0.2	0.04	-5.63	1		-0.29	0.02	-15.3	1		-0.36	0.06	-6.43	1		-0.68	0.03	-25.32	1		-0.16	0.04	-4.01	1		0.01	0.02	0.38	0.81
	xylan - control-C <= 0	-0.14	0.06	-2.22	1		-1	0.02	-43.98	1		-0.43	0.08	-5.26	1		-0.11	0.04	-2.97	1		-0.61	0.02	-31.88	1		0.01	0.06	0.2	0.87		-0.94	0.03	-35.05	1		-0.23	0.04	-5.19	1		-0.09	0.02	-4.5	1
	starch - control-C <= 0	-0.1	0.06	-1.57	1		0.02	0.02	0.8	0.64		-0.01	0.07	-1.32	1		0.2	0.04	5.53	<0.001	***	-0.21	0.02	-11.13	1		0.3	0.06	5.44	<0.001	***	0.07	0.03	2.49	0.06	.	0.26	0.04	6.27	<1e-04	***	-0.003	0.02	-0.16	0.94
	CMC sodium salt - control-C <= 0	-0.07	0.06	-1.12	1		-0.1	0.02	-4.55	1		0.03	0.07	0.41	0.81		0.05	0.04	1.27	0.39		0.12	0.02	5.86	<1e-04	***	-0.02	0.06	-0.42	0.97		-0.38	0.03	-14.25	1		0.03	0.04	0.83	0.64		-0.03	0.02	-1.29	1
	cellulose - control-C <= 0	-0.14	0.06	-2.14	1		0.01	0.02	0.63	0.72		0.26	0.07	3.5	0.006	**	-0.05	0.04	-1.51	1		0.02	0.02	0.95	0.57		0.17	0.06	3.02	0.02	*	-0.12	0.03	-4.32	1		-0.13	0.04	-3.25	1		0.02	0.02	1.18	0.46
	lignin - control-C <= 0	-0.13	0.06	-2.05	1		-0.31	0.02	-12.49	1		0.01	0.07	0.12	0.89		-0.18	0.04	-4.64	1		-0.41	0.02	-21.59	1		-0.08	0.06	-1.52	1		-0.46	0.03	-17.09	1		-0.38	0.04	-8.56	1		-0.52	0.02	-26.21	1
NITROGEN SOLID	Sodium nitrate NaNO3 - control-N <= 0	0.6	0.11	5.4	<0.0001	***	0.11	0.04	3.04	0.02	*	0.26	0.04	6.96	<0.001	***	-0.11	0.03	-4.17	1		-0.01	0.02	-0.75	0.97		-0.02	0.02	-1.08	1		0.03	0.02	1.64	0.25		-0.02	0.02	-0.98	0.99		0.03	0.02	1.15	0.45
	(NH4)2HPO4 - control-N <= 0	0.26	0.11	2.35	0.08	.	0.29	0.04	8.06	<0.001	***	0.28	0.04	7.3	<0.001	***	-0.26	0.03	-10.27	1		-0.25	0.02	-13.55	1		0.33	0.02	19.37	<1e-04	***	-0.2	0.02	-10.14	1		0.19	0.02	8.76	<0.001	***	-0.15	0.02	-6.62	1
	Ammonium sulfate (NH4)2SO4 - control-N <= 0	0.11	0.11	0.96	0.55		-0.18	0.04	-4.92	1		-0.24	0.04	-6.27	1		-0.49	0.03	-19.41	1		-0.64	0.02	-35.05	1		-0.21	0.02	-12.14	1		-0.44	0.02	-22.22	1		-0.48	0.02	-22.65	1		-0.04	0.02	-1.58	1
	Urea CH4N2O - control-N <= 0	0.6	0.11	5.47	<0.0001	***	0.22	0.04	6.06	<0.001	***	0.12	0.04	3.15	0.01	*	-0.01	0.03	-0.43	0.97		-0.07	0.02	-3.99	1		-0.16	0.02	-9.26	1		0.15	0.02	7.76	<1e-04	***	0.03	0.02	1.24	0.41		0.02	0.02	0.92	0.56
	L-glutamine - control-N <= 0	0.37	0.11	3.35	0.008	**	0.18	0.04	5.13	<0.001	***	0.16	0.04	4.11	0.00109	**	-0.19	0.03	-7.62	1		-0.2	0.02	-11.04	1		-0.16	0.02	-9.16	1		-0.27	0.02	-13.57	1		0.03	0.02	1.33	0.37		-0.07	0.02	-2.98	1
	L-arginine - control-N <= 0	0.64	0.11	5.8	<0.0001	***	0.26	0.04	7.28	<0.001	***	0.39	0.04	10.36	<0.001	***	0.08	0.03	3.2	0.01	*	-0.09	0.02	-5.11	1		0.6	0.02	34.73	<1e-04	***	-0.001	0.02	-0.03	0.91		0.12	0.02	5.78	<0.001	***	-0.19	0.02	-8.37	1
	Glutamic acid - control-N <= 0	-0.01	0.12	-0.09	0.92		-0.1	0.04	-2.78	1		-0.21	0.04	-5.67	1		-0.37	0.03	-14.69	1		-0.48	0.02	-26.03	1		-0.44	0.02	-25.69	1		-0.59	0.02	-30.15	1		-0.29	0.02	-13.34	1		-0.25	0.02	-11.4	1
	Glycine - control-N <= 0	0.02	0.11	0.19	0.86		0.13	0.04	3.49	0.006	**	-0.03	0.04	-0.8	0.99		-0.13	0.03	-5.18	1		-0.17	0.02	-9.21	1		-0.12	0.02	-7.21	1		-0.23	0.02	-11.64	1		-0.02	0.02	-0.94	0.99		-0.03	0.02	-1.28	1
	N-Z-amine - control-N <= 0	-0.07	0.12	-0.58	0.98		0.08	0.04	1.94	0.16		0.23	0.04	6.05	<0.001	***	-0.2	0.03	-7.92	1		-0.16	0.02	-8.64	1		-0.1	0.02	-6.02	1		-0.2	0.02	-10	1		-0.09	0.02	-4.19	1		-0.05	0.02	-2.25	1
PHOSPHORUS SOLID	NaH2PO4.2H2O - control-P <= 0	-0.68	0.03	-22.65	1		-0.26	0.03	-7.96	1		-0.36	0.02	-17.05	1		-0.45	0.03	-14.84	1		-0.62	0.01	-42.17	1		-0.19	0.04	-5.27	1		-0.39	0.01	-28.45	1		-0.16	0.01	-12.08	1		0.49	0.02	20.95	<1e-09	***
	phytic acid - control-P <= 0	-0.32	0.03	-10.69	1		0.02	0.03	0.66	0.48		-0.3	0.02	-14.04	1		-0.36	0.03	-12.14	1		-0.56	0.01	-38.25	1		-0.01	0.04	-2.78	1		-0.5	0.01	-36.97	1		-0.01	0.01	-0.41	0.87		0.51	0.02	21.88	<1e-09	***
	DNA - control-P <= 0	-0.71	0.03	-23.74	1		-1.06	0.03	-32.98	1		-0.83	0.02	-39.13	1		-0.66	0.03	-21.87	1		-0.85	0.01	-58.13	1		-0.38	0.04	-10.7	1		-0.83	0.01	-61.24	1		-1.12	0.01	-86.84	1		0.35	0.02	15.15	<1e-09	***
